# Supplementary material for: Analysis of categorical data from biological experiments with logistic regression and CMH tests
Source: PLoS One. 2025 Nov 17;20(11):e0335143. doi: 10.1371/journal.pone.0335143 (PMC12622779; doi:10.1371/journal.pone.0335143)
Supplement: S2 File — (ZIP) [file pone.0335143.s003.zip]

Archive with 39 entries (31 files):
- Logistic-Regression-for-Biologists-main/
- Logistic-Regression-for-Biologists-main/.DS_Store
- Logistic-Regression-for-Biologists-main/Joelle CMH stats sheet example template V2.xlsx
- Logistic-Regression-for-Biologists-main/Logistic_Regression_Aging/
- Logistic-Regression-for-Biologists-main/Logistic_Regression_Aging/Formatting_Input_Aging.R
- Logistic-Regression-for-Biologists-main/Logistic_Regression_Aging/Formatting_Input_Aging_Code_Annotated.pdf
- Logistic-Regression-for-Biologists-main/Logistic_Regression_Aging/Logistic_Regression_Aging.R
- Logistic-Regression-for-Biologists-main/Logistic_Regression_Aging/Logistic_Regression_Aging.Rproj
- Logistic-Regression-for-Biologists-main/Logistic_Regression_Aging/Logistic_Regression_Aging_Code_Annotated.pdf
- Logistic-Regression-for-Biologists-main/Logistic_Regression_Aging/Logistic_Regression_Aging_Output_Annotated.pdf
- Logistic-Regression-for-Biologists-main/Logistic_Regression_Aging/exopher_frequency_plot.svg
- Logistic-Regression-for-Biologists-main/Logistic_Regression_Aging/input/
- Logistic-Regression-for-Biologists-main/Logistic_Regression_Aging/input/Male_Supplement_Aged_Control_AD2_5.xlsx
- Logistic-Regression-for-Biologists-main/Logistic_Regression_Aging/input/aged_exopher_final - Copy.xlsx
- Logistic-Regression-for-Biologists-main/Logistic_Regression_Aging/input/aged_exopher_final.xlsx
- Logistic-Regression-for-Biologists-main/Logistic_Regression_Anoxia 2/
- Logistic-Regression-for-Biologists-main/Logistic_Regression_Anoxia 2/Logistic_Regression_Anoxia/
- Logistic-Regression-for-Biologists-main/Logistic_Regression_Anoxia 2/Logistic_Regression_Anoxia/20241217_tutorial.pptx
- Logistic-Regression-for-Biologists-main/Logistic_Regression_Anoxia 2/Logistic_Regression_Anoxia/Input/
- Logistic-Regression-for-Biologists-main/Logistic_Regression_Anoxia 2/Logistic_Regression_Anoxia/Input/data_final.xlsx
- Logistic-Regression-for-Biologists-main/Logistic_Regression_Anoxia 2/Logistic_Regression_Anoxia/Input/~$data_final.xlsx
- Logistic-Regression-for-Biologists-main/Logistic_Regression_Anoxia 2/Logistic_Regression_Anoxia/Logistic_Regression_Anoxia.Rproj
- Logistic-Regression-for-Biologists-main/Logistic_Regression_Anoxia 2/Logistic_Regression_Anoxia/anoxia_20241218.R
- Logistic-Regression-for-Biologists-main/Logistic_Regression_Anoxia 2/Logistic_Regression_Anoxia/anoxiarecovery.svg
- Logistic-Regression-for-Biologists-main/Logistic_Regression_Anoxia 2/Logistic_Regression_Anoxia/tenminplot.svg
- Logistic-Regression-for-Biologists-main/Logistic_Regression_Anoxia 2/Logistic_Regression_Anoxia/~$20241217_tutorial.pptx
- Logistic-Regression-for-Biologists-main/Logistic_Regression_Fertility/
- Logistic-Regression-for-Biologists-main/Logistic_Regression_Fertility/Formatting_Input_Fertility.R
- Logistic-Regression-for-Biologists-main/Logistic_Regression_Fertility/Formatting_Input_Fertility_Code_Annotated.pdf
- Logistic-Regression-for-Biologists-main/Logistic_Regression_Fertility/Logistic Regression Fertility Annotated Output.pdf
- Logistic-Regression-for-Biologists-main/Logistic_Regression_Fertility/Logistic_Regression_Fertility.R
- Logistic-Regression-for-Biologists-main/Logistic_Regression_Fertility/Logistic_Regression_Fertility.Rproj
- Logistic-Regression-for-Biologists-main/Logistic_Regression_Fertility/Logistic_Regression_Fertility_Code_Annotated.pdf
- Logistic-Regression-for-Biologists-main/Logistic_Regression_Fertility/exophermatingeffect.svg
- Logistic-Regression-for-Biologists-main/Logistic_Regression_Fertility/input/
- Logistic-Regression-for-Biologists-main/Logistic_Regression_Fertility/input/Male_Supplement_AD5.xlsx
- Logistic-Regression-for-Biologists-main/Logistic_Regression_Fertility/input/fertility_exopher_final.xlsx
- Logistic-Regression-for-Biologists-main/README.txt
- Logistic-Regression-for-Biologists-main/anoxiacode_tutorial.pdf
