# Supplementary material for: Analysis of categorical data from biological experiments with logistic regression and CMH tests
Source: PLoS One. 2025 Nov 17;20(11):e0335143. doi: 10.1371/journal.pone.0335143 (PMC12622779; doi:10.1371/journal.pone.0335143)
Supplement: S2 File — (ZIP) [file pone.0335143.s003.zip › Logistic-Regression-for-Biologists-main/Joelle CMH stats sheet example template V2.xlsx]

## Sheet:  CMH annotated read me
trial	groups	outcome 1	outcome 2	n	percent outcome 2	(a-(a+b)(a+c)/n)	(|sum G|-0.5)^2	((a+b)(a+c)(b+d)(c+d))/(n^3-n^2)	sum I	CMH test statistic	p-value	number of trials
1	group 1			0	0	#DIV/0!	0.25	#DIV/0!	0	#DIV/0!	#DIV/0!	1
	group 2			0	0
				0
				0	0	#DIV/0!		#DIV/0!
				0	0
				0
				0	0	#DIV/0!		#DIV/0!
				0	0
				0
				0	0	#DIV/0!		#DIV/0!
				0	0
				0
				0	0	#DIV/0!		#DIV/0!
				0	0
				0
				0	0	#DIV/0!		#DIV/0!
				0	0
				0
				0	0	#DIV/0!		#DIV/0!
				0	0
				0
				0	0	#DIV/0!		#DIV/0!
				0	0
				0
				0	0	#DIV/0!		#DIV/0!
				0	0
				0
				0	0	#DIV/0!		#DIV/0!
				0	0
				0
				0	0	#DIV/0!		#DIV/0!
				0	0
				0
				0	0	#DIV/0!		#DIV/0!
				0	0
				0
				0	0	#DIV/0!		#DIV/0!
				0	0
				0
				0	0	#DIV/0!		#DIV/0!
				0	0
				0
				0	0	#DIV/0!		#DIV/0!
				0	0
				0
				0	0	#DIV/0!		#DIV/0!
				0	0
				0
				0	0	#DIV/0!		#DIV/0!
				0	0
				0
				0	0	#DIV/0!		#DIV/0!
				0	0
				0
				0	0	#DIV/0!		#DIV/0!
				0	0
				0
				0	0	#DIV/0!		#DIV/0!
				0	0
				0
				0	0	#DIV/0!		#DIV/0!
				0	0
				0
				0	0	#DIV/0!		#DIV/0!
				0	0
				0
				0
				0
				0
				0
				0
				0
				0
				0
				0
				0
				0
				0
				0
				0
				0
				0
				0

## Sheet:  CMH example template
trial	groups	outcome 1	outcome 2	n	percent outcome 2	(a-(a+b)(a+c)/n)	(|sum G|-0.5)^2	((a+b)(a+c)(b+d)(c+d))/(n^3-n^2)	sum I	CMH test statistic	p-value	number of trials
7/17/20	D2			0	0	#DIV/0!	0.25	#DIV/0!	0	#DIV/0!	#DIV/0!	5
	D4			0	0
				0
7/24/20				0	0	#DIV/0!		#DIV/0!
				0	0
				0
8/2/20				0	0	#DIV/0!		#DIV/0!
				0	0
				0
8/4/20				0	0	#DIV/0!		#DIV/0!
				0	0
				0
4/4/21				0	0	#DIV/0!		#DIV/0!
				0	0
				0
				0	0	#DIV/0!		#DIV/0!
				0	0
				0
				0	0	#DIV/0!		#DIV/0!
				0	0
				0
				0	0	#DIV/0!		#DIV/0!
				0	0
				0
				0	0	#DIV/0!		#DIV/0!
				0	0
				0
				0	0	#DIV/0!		#DIV/0!
				0	0
				0
				0	0	#DIV/0!		#DIV/0!
				0	0
				0
				0	0	#DIV/0!		#DIV/0!
				0	0
				0
				0	0	#DIV/0!		#DIV/0!
				0	0
				0
				0	0	#DIV/0!		#DIV/0!
				0	0
				0
				0	0	#DIV/0!		#DIV/0!
				0	0
				0
				0	0	#DIV/0!		#DIV/0!
				0	0
				0
				0	0	#DIV/0!		#DIV/0!
				0	0
				0
				0	0	#DIV/0!		#DIV/0!
				0	0
				0
				0	0	#DIV/0!		#DIV/0!
				0	0
				0
				0	0	#DIV/0!		#DIV/0!
				0	0
				0
				0	0	#DIV/0!		#DIV/0!
				0	0
				0
				0	0	#DIV/0!		#DIV/0!
				0	0
				0
				0
				0
				0
				0
				0
				0
				0
				0
				0
				0
				0
				0
				0
				0
				0
				0
				0

## Sheet:  CMH blank template
trial	groups	outcome 1	outcome 2	n	percent outcome 2	(a-(a+b)(a+c)/n)	(|sum G|-0.5)^2	((a+b)(a+c)(b+d)(c+d))/(n^3-n^2)	sum I	CMH test statistic	p-value	number of trials
	group 1			0	0	#DIV/0!	0.25	#DIV/0!	0	#DIV/0!	#DIV/0!	0
	group 2			0	0
				0
				0	0	#DIV/0!		#DIV/0!
				0	0
				0
				0	0	#DIV/0!		#DIV/0!
				0	0
				0
				0	0	#DIV/0!		#DIV/0!
				0	0
				0
				0	0	#DIV/0!		#DIV/0!
				0	0
				0
				0	0	#DIV/0!		#DIV/0!
				0	0
				0
				0	0	#DIV/0!		#DIV/0!
				0	0
				0
				0	0	#DIV/0!		#DIV/0!
				0	0
				0
				0	0	#DIV/0!		#DIV/0!
				0	0
				0
				0	0	#DIV/0!		#DIV/0!
				0	0
				0
				0	0	#DIV/0!		#DIV/0!
				0	0
				0
				0	0	#DIV/0!		#DIV/0!
				0	0
				0
				0	0	#DIV/0!		#DIV/0!
				0	0
				0
				0	0	#DIV/0!		#DIV/0!
				0	0
				0
				0	0	#DIV/0!		#DIV/0!
				0	0
				0
				0	0	#DIV/0!		#DIV/0!
				0	0
				0
				0	0	#DIV/0!		#DIV/0!
				0	0
				0
				0	0	#DIV/0!		#DIV/0!
				0	0
				0
				0	0	#DIV/0!		#DIV/0!
				0	0
				0
				0	0	#DIV/0!		#DIV/0!
				0	0
				0
				0	0	#DIV/0!		#DIV/0!
				0	0
				0
				0	0	#DIV/0!		#DIV/0!
				0	0
				0
				0
				0
				0
				0
				0
				0
				0
				0
				0
				0
				0
				0
				0
				0
				0
				0
				0
