# Supplementary material for: Analysis of categorical data from biological experiments with logistic regression and CMH tests
Source: PLoS One. 2025 Nov 17;20(11):e0335143. doi: 10.1371/journal.pone.0335143 (PMC12622779; doi:10.1371/journal.pone.0335143)
Supplement: S2 File — (ZIP) [file pone.0335143.s003.zip › Logistic-Regression-for-Biologists-main/Logistic_Regression_Aging/input/aged_exopher_final.xlsx]

## Sheet: Sheet1
Trial	Treatment	Exopher	No_Exopher
1	AD2	1	0
1	AD2	1	0
1	AD2	1	0
1	AD2	1	0
1	AD2	1	0
1	AD2	1	0
1	AD2	1	0
1	AD2	1	0
1	AD2	1	0
1	AD2	0	1
1	AD2	0	1
1	AD2	0	1
1	AD2	0	1
1	AD2	0	1
1	AD2	0	1
1	AD2	0	1
1	AD2	0	1
1	AD2	0	1
1	AD2	0	1
1	AD2	0	1
1	AD2	0	1
1	AD2	0	1
1	AD2	0	1
1	AD2	0	1
1	AD2	0	1
1	AD2	0	1
1	AD2	0	1
1	AD2	0	1
1	AD2	0	1
1	AD2	0	1
1	AD2	0	1
1	AD2	0	1
1	AD2	0	1
1	AD2	0	1
1	AD2	0	1
1	AD2	0	1
1	AD2	0	1
1	AD2	0	1
1	AD2	0	1
1	AD2	0	1
1	AD2	0	1
1	AD2	0	1
1	AD2	0	1
1	AD2	0	1
1	AD2	0	1
1	AD2	0	1
1	AD2	0	1
1	AD2	0	1
1	AD2	0	1
1	AD2	0	1
1	AD5	0	1
1	AD5	0	1
1	AD5	0	1
1	AD5	0	1
1	AD5	0	1
1	AD5	0	1
1	AD5	0	1
1	AD5	0	1
1	AD5	0	1
1	AD5	0	1
1	AD5	0	1
1	AD5	0	1
1	AD5	0	1
1	AD5	0	1
1	AD5	0	1
1	AD5	0	1
1	AD5	0	1
1	AD5	0	1
1	AD5	0	1
1	AD5	0	1
1	AD5	0	1
1	AD5	0	1
1	AD5	0	1
1	AD5	0	1
1	AD5	0	1
1	AD5	0	1
1	AD5	0	1
1	AD5	0	1
1	AD5	0	1
1	AD5	0	1
1	AD5	0	1
1	AD5	0	1
1	AD5	0	1
1	AD5	0	1
1	AD5	0	1
1	AD5	0	1
1	AD5	0	1
1	AD5	0	1
1	AD5	0	1
1	AD5	0	1
1	AD5	0	1
1	AD5	0	1
1	AD5	0	1
1	AD5	0	1
1	AD5	0	1
1	AD5	0	1
1	AD5	0	1
1	AD5	0	1
1	AD5	0	1
1	AD5	0	1
2	AD2	1	0
2	AD2	1	0
2	AD2	1	0
2	AD2	1	0
2	AD2	1	0
2	AD2	1	0
2	AD2	1	0
2	AD2	1	0
2	AD2	1	0
2	AD2	1	0
2	AD2	1	0
2	AD2	1	0
2	AD2	1	0
2	AD2	1	0
2	AD2	0	1
2	AD2	0	1
2	AD2	0	1
2	AD2	0	1
2	AD2	0	1
2	AD2	0	1
2	AD2	0	1
2	AD2	0	1
2	AD2	0	1
2	AD2	0	1
2	AD2	0	1
2	AD2	0	1
2	AD2	0	1
2	AD2	0	1
2	AD2	0	1
2	AD2	0	1
2	AD2	0	1
2	AD2	0	1
2	AD2	0	1
2	AD2	0	1
2	AD2	0	1
2	AD2	0	1
2	AD2	0	1
2	AD2	0	1
2	AD2	0	1
2	AD2	0	1
2	AD2	0	1
2	AD2	0	1
2	AD2	0	1
2	AD2	0	1
2	AD2	0	1
2	AD2	0	1
2	AD2	0	1
2	AD2	0	1
2	AD2	0	1
2	AD2	0	1
2	AD5	1	0
2	AD5	1	0
2	AD5	1	0
2	AD5	0	1
2	AD5	0	1
2	AD5	0	1
2	AD5	0	1
2	AD5	0	1
2	AD5	0	1
2	AD5	0	1
2	AD5	0	1
2	AD5	0	1
2	AD5	0	1
2	AD5	0	1
2	AD5	0	1
2	AD5	0	1
2	AD5	0	1
2	AD5	0	1
2	AD5	0	1
2	AD5	0	1
2	AD5	0	1
2	AD5	0	1
2	AD5	0	1
2	AD5	0	1
2	AD5	0	1
2	AD5	0	1
2	AD5	0	1
2	AD5	0	1
2	AD5	0	1
2	AD5	0	1
2	AD5	0	1
2	AD5	0	1
2	AD5	0	1
2	AD5	0	1
2	AD5	0	1
2	AD5	0	1
2	AD5	0	1
2	AD5	0	1
2	AD5	0	1
2	AD5	0	1
2	AD5	0	1
2	AD5	0	1
2	AD5	0	1
2	AD5	0	1
2	AD5	0	1
2	AD5	0	1
2	AD5	0	1
2	AD5	0	1
2	AD5	0	1
2	AD5	0	1
