# Supplementary material for: Analysis of categorical data from biological experiments with logistic regression and CMH tests
Source: PLoS One. 2025 Nov 17;20(11):e0335143. doi: 10.1371/journal.pone.0335143 (PMC12622779; doi:10.1371/journal.pone.0335143)
Supplement: S2 File — (ZIP) [file pone.0335143.s003.zip › Logistic-Regression-for-Biologists-main/Logistic_Regression_Anoxia 2/Logistic_Regression_Anoxia/Input/data_final.xlsx]

## Sheet: anoxia
trial	time	genotype	moving
1	5	egl-9	0
1	5	egl-9	0
1	5	egl-9	0
1	5	egl-9	0
1	5	egl-9	0
1	5	egl-9	0
1	5	egl-9	0
1	5	egl-9	0
1	5	egl-9	0
1	5	egl-9	0
1	10	egl-9	1
1	10	egl-9	0
1	10	egl-9	0
1	10	egl-9	0
1	10	egl-9	0
1	10	egl-9	0
1	10	egl-9	0
1	10	egl-9	0
1	10	egl-9	0
1	10	egl-9	0
1	15	egl-9	1
1	15	egl-9	1
1	15	egl-9	1
1	15	egl-9	1
1	15	egl-9	0
1	15	egl-9	0
1	15	egl-9	0
1	15	egl-9	0
1	15	egl-9	0
1	20	egl-9	1
1	20	egl-9	1
1	20	egl-9	1
1	20	egl-9	1
1	20	egl-9	0
1	20	egl-9	0
1	20	egl-9	0
1	20	egl-9	0
1	20	egl-9	0
1	20	egl-9	0
1	25	egl-9	1
1	25	egl-9	1
1	25	egl-9	1
1	25	egl-9	1
1	25	egl-9	0
1	25	egl-9	0
1	25	egl-9	0
1	25	egl-9	0
1	25	egl-9	0
1	25	egl-9	0
1	30	egl-9	1
1	30	egl-9	0
1	30	egl-9	0
1	30	egl-9	0
1	30	egl-9	0
1	30	egl-9	0
1	30	egl-9	0
1	30	egl-9	0
1	30	egl-9	0
1	35	egl-9	1
1	35	egl-9	1
1	35	egl-9	0
1	35	egl-9	0
1	35	egl-9	0
1	35	egl-9	0
1	35	egl-9	0
1	35	egl-9	0
1	35	egl-9	0
1	35	egl-9	0
1	40	egl-9	1
1	40	egl-9	1
1	40	egl-9	0
1	40	egl-9	0
1	40	egl-9	0
1	40	egl-9	0
1	40	egl-9	0
1	40	egl-9	0
1	45	egl-9	1
1	45	egl-9	0
1	45	egl-9	0
1	45	egl-9	0
1	45	egl-9	0
1	45	egl-9	0
1	45	egl-9	0
1	45	egl-9	0
1	50	egl-9	1
1	50	egl-9	1
1	50	egl-9	0
1	50	egl-9	0
1	50	egl-9	0
1	50	egl-9	0
1	50	egl-9	0
1	50	egl-9	0
1	50	egl-9	0
1	55	egl-9	1
1	55	egl-9	1
1	55	egl-9	0
1	55	egl-9	0
1	55	egl-9	0
1	55	egl-9	0
1	55	egl-9	0
1	55	egl-9	0
1	60	egl-9	1
1	60	egl-9	1
1	60	egl-9	1
1	60	egl-9	1
1	60	egl-9	0
1	60	egl-9	0
1	60	egl-9	0
1	60	egl-9	0
1	60	egl-9	0
2	5	egl-9	1
2	5	egl-9	1
2	5	egl-9	1
2	5	egl-9	1
2	5	egl-9	0
2	5	egl-9	0
2	5	egl-9	0
2	5	egl-9	0
2	5	egl-9	0
2	5	egl-9	0
2	5	hif-1	1
2	5	hif-1	0
2	5	hif-1	0
2	5	hif-1	0
2	5	hif-1	0
2	5	hif-1	0
2	5	hif-1	0
2	5	hif-1	0
2	5	wild-type	1
2	5	wild-type	1
2	5	wild-type	0
2	5	wild-type	0
2	5	wild-type	0
2	5	wild-type	0
2	5	wild-type	0
2	5	wild-type	0
2	5	wild-type	0
2	10	egl-9	1
2	10	egl-9	1
2	10	egl-9	1
2	10	egl-9	1
2	10	egl-9	1
2	10	egl-9	1
2	10	egl-9	1
2	10	egl-9	0
2	10	hif-1	1
2	10	hif-1	1
2	10	hif-1	1
2	10	hif-1	0
2	10	hif-1	0
2	10	hif-1	0
2	10	hif-1	0
2	10	wild-type	1
2	10	wild-type	1
2	10	wild-type	0
2	10	wild-type	0
2	10	wild-type	0
2	10	wild-type	0
2	10	wild-type	0
2	10	wild-type	0
2	10	wild-type	0
2	15	egl-9	1
2	15	egl-9	1
2	15	egl-9	1
2	15	egl-9	1
2	15	egl-9	0
2	15	egl-9	0
2	15	egl-9	0
2	15	hif-1	1
2	15	hif-1	1
2	15	hif-1	1
2	15	hif-1	1
2	15	hif-1	0
2	15	hif-1	0
2	15	hif-1	0
2	15	hif-1	0
2	15	hif-1	0
2	15	wild-type	1
2	15	wild-type	1
2	15	wild-type	0
2	15	wild-type	0
2	15	wild-type	0
2	15	wild-type	0
2	20	egl-9	1
2	20	egl-9	1
2	20	egl-9	0
2	20	egl-9	0
2	20	egl-9	0
2	20	egl-9	0
2	20	egl-9	0
2	20	egl-9	0
2	20	hif-1	1
2	20	hif-1	1
2	20	hif-1	1
2	20	hif-1	1
2	20	hif-1	0
2	20	hif-1	0
2	20	hif-1	0
2	20	wild-type	1
2	20	wild-type	0
2	20	wild-type	0
2	20	wild-type	0
2	20	wild-type	0
2	20	wild-type	0
2	25	egl-9	1
2	25	egl-9	1
2	25	egl-9	0
2	25	egl-9	0
2	25	egl-9	0
2	25	egl-9	0
2	25	egl-9	0
2	25	egl-9	0
2	25	hif-1	1
2	25	hif-1	1
2	25	hif-1	1
2	25	hif-1	0
2	25	hif-1	0
2	25	hif-1	0
2	25	hif-1	0
2	25	wild-type	1
2	25	wild-type	1
2	25	wild-type	0
2	25	wild-type	0
2	25	wild-type	0
2	25	wild-type	0
2	25	wild-type	0
2	35	egl-9	1
2	35	egl-9	1
2	35	egl-9	1
2	35	egl-9	0
2	35	egl-9	0
2	35	egl-9	0
2	35	egl-9	0
2	35	egl-9	0
2	35	egl-9	0
2	35	hif-1	1
2	35	hif-1	1
2	35	hif-1	0
2	35	hif-1	0
2	35	hif-1	0
2	35	hif-1	0
2	35	hif-1	0
2	35	hif-1	0
2	35	hif-1	0
2	35	wild-type	1
2	35	wild-type	0
2	35	wild-type	0
2	35	wild-type	0
2	35	wild-type	0
2	35	wild-type	0
2	40	egl-9	1
2	40	egl-9	1
2	40	egl-9	0
2	40	egl-9	0
2	40	egl-9	0
2	40	egl-9	0
2	40	egl-9	0
2	40	egl-9	0
2	40	egl-9	0
2	40	egl-9	0
2	40	hif-1	1
2	40	hif-1	1
2	40	hif-1	1
2	40	hif-1	0
2	40	hif-1	0
2	40	hif-1	0
2	40	hif-1	0
2	40	hif-1	0
2	40	wild-type	1
2	40	wild-type	0
2	40	wild-type	0
2	40	wild-type	0
2	40	wild-type	0
2	40	wild-type	0
2	45	egl-9	1
2	45	egl-9	1
2	45	egl-9	1
2	45	egl-9	1
2	45	egl-9	1
2	45	egl-9	1
2	45	egl-9	0
2	45	egl-9	0
2	45	hif-1	1
2	45	hif-1	1
2	45	hif-1	0
2	45	hif-1	0
2	45	hif-1	0
2	45	hif-1	0
2	45	hif-1	0
2	45	hif-1	0
2	45	wild-type	1
2	45	wild-type	1
2	45	wild-type	0
2	45	wild-type	0
2	45	wild-type	0
2	45	wild-type	0
2	45	wild-type	0
2	45	wild-type	0
2	50	egl-9	1
2	50	egl-9	1
2	50	egl-9	1
2	50	egl-9	0
2	50	egl-9	0
2	50	egl-9	0
2	50	egl-9	0
2	50	hif-1	1
2	50	hif-1	1
2	50	hif-1	1
2	50	hif-1	1
2	50	hif-1	0
2	50	hif-1	0
2	50	hif-1	0
2	50	wild-type	1
2	50	wild-type	1
2	50	wild-type	0
2	50	wild-type	0
2	50	wild-type	0
2	50	wild-type	0
2	50	wild-type	0
2	55	egl-9	1
2	55	egl-9	1
2	55	egl-9	1
2	55	egl-9	1
2	55	egl-9	0
2	55	egl-9	0
2	55	egl-9	0
2	55	egl-9	0
2	55	hif-1	1
2	55	hif-1	1
2	55	hif-1	1
2	55	hif-1	0
2	55	hif-1	0
2	55	hif-1	0
2	55	hif-1	0
2	55	hif-1	0
2	55	wild-type	1
2	55	wild-type	1
2	55	wild-type	0
2	55	wild-type	0
2	55	wild-type	0
2	55	wild-type	0
2	55	wild-type	0
2	55	wild-type	0
2	60	egl-9	1
2	60	egl-9	1
2	60	egl-9	1
2	60	egl-9	1
2	60	egl-9	1
2	60	egl-9	0
2	60	egl-9	0
2	60	egl-9	0
2	60	hif-1	1
2	60	hif-1	1
2	60	hif-1	1
2	60	hif-1	1
2	60	hif-1	0
2	60	hif-1	0
2	60	wild-type	1
2	60	wild-type	0
2	60	wild-type	0
2	60	wild-type	0
2	60	wild-type	0
3	5	egl-9	1
3	5	egl-9	0
3	5	egl-9	0
3	5	egl-9	0
3	5	egl-9	0
3	5	egl-9	0
3	5	egl-9	0
3	5	egl-9	0
3	5	hif-1	1
3	5	hif-1	1
3	5	hif-1	0
3	5	hif-1	0
3	5	hif-1	0
3	5	hif-1	0
3	5	hif-1	0
3	5	hif-1	0
3	5	hif-1	0
3	5	hif-1	0
3	5	hif-1	0
3	5	wild-type	1
3	5	wild-type	1
3	5	wild-type	0
3	5	wild-type	0
3	5	wild-type	0
3	5	wild-type	0
3	5	wild-type	0
3	5	wild-type	0
3	5	wild-type	0
3	10	egl-9	1
3	10	egl-9	1
3	10	egl-9	1
3	10	egl-9	1
3	10	egl-9	1
3	10	egl-9	0
3	10	egl-9	0
3	10	hif-1	1
3	10	hif-1	1
3	10	hif-1	0
3	10	hif-1	0
3	10	hif-1	0
3	10	hif-1	0
3	10	hif-1	0
3	10	hif-1	0
3	10	hif-1	0
3	10	hif-1	0
3	10	hif-1	0
3	10	hif-1	0
3	10	wild-type	1
3	10	wild-type	1
3	10	wild-type	0
3	10	wild-type	0
3	10	wild-type	0
3	10	wild-type	0
3	10	wild-type	0
3	10	wild-type	0
3	10	wild-type	0
3	15	egl-9	1
3	15	egl-9	1
3	15	egl-9	1
3	15	egl-9	1
3	15	egl-9	1
3	15	egl-9	0
3	15	egl-9	0
3	15	egl-9	0
3	15	hif-1	1
3	15	hif-1	1
3	15	hif-1	0
3	15	hif-1	0
3	15	hif-1	0
3	15	hif-1	0
3	15	hif-1	0
3	15	hif-1	0
3	15	hif-1	0
3	15	wild-type	1
3	15	wild-type	1
3	15	wild-type	1
3	15	wild-type	0
3	15	wild-type	0
3	15	wild-type	0
3	15	wild-type	0
3	20	egl-9	1
3	20	egl-9	1
3	20	egl-9	0
3	20	egl-9	0
3	20	egl-9	0
3	20	egl-9	0
3	20	egl-9	0
3	20	hif-1	1
3	20	hif-1	1
3	20	hif-1	1
3	20	hif-1	0
3	20	hif-1	0
3	20	hif-1	0
3	20	hif-1	0
3	20	hif-1	0
3	20	hif-1	0
3	20	hif-1	0
3	20	wild-type	1
3	20	wild-type	1
3	20	wild-type	0
3	20	wild-type	0
3	20	wild-type	0
3	20	wild-type	0
3	20	wild-type	0
3	20	wild-type	0
3	20	wild-type	0
3	25	egl-9	1
3	25	egl-9	0
3	25	egl-9	0
3	25	egl-9	0
3	25	egl-9	0
3	25	egl-9	0
3	25	egl-9	0
3	25	egl-9	0
3	25	hif-1	1
3	25	hif-1	1
3	25	hif-1	1
3	25	hif-1	0
3	25	hif-1	0
3	25	hif-1	0
3	25	hif-1	0
3	25	hif-1	0
3	25	hif-1	0
3	25	hif-1	0
3	25	wild-type	1
3	25	wild-type	1
3	25	wild-type	1
3	25	wild-type	1
3	25	wild-type	1
3	25	wild-type	0
3	25	wild-type	0
3	30	egl-9	1
3	30	egl-9	1
3	30	egl-9	1
3	30	egl-9	0
3	30	egl-9	0
3	30	egl-9	0
3	30	egl-9	0
3	30	egl-9	0
3	30	hif-1	1
3	30	hif-1	0
3	30	hif-1	0
3	30	hif-1	0
3	30	hif-1	0
3	30	hif-1	0
3	30	hif-1	0
3	30	hif-1	0
3	30	hif-1	0
3	30	hif-1	0
3	30	wild-type	1
3	30	wild-type	1
3	30	wild-type	1
3	30	wild-type	0
3	30	wild-type	0
3	30	wild-type	0
3	30	wild-type	0
3	35	egl-9	1
3	35	egl-9	0
3	35	egl-9	0
3	35	egl-9	0
3	35	egl-9	0
3	35	egl-9	0
3	35	egl-9	0
3	35	hif-1	1
3	35	hif-1	1
3	35	hif-1	0
3	35	hif-1	0
3	35	hif-1	0
3	35	hif-1	0
3	35	hif-1	0
3	35	hif-1	0
3	35	hif-1	0
3	35	hif-1	0
3	35	hif-1	0
3	35	hif-1	0
3	35	wild-type	1
3	35	wild-type	1
3	35	wild-type	0
3	35	wild-type	0
3	35	wild-type	0
3	35	wild-type	0
3	35	wild-type	0
3	35	wild-type	0
3	35	wild-type	0
3	40	egl-9	1
3	40	egl-9	1
3	40	egl-9	1
3	40	egl-9	0
3	40	egl-9	0
3	40	egl-9	0
3	40	egl-9	0
3	40	egl-9	0
3	40	egl-9	0
3	40	hif-1	1
3	40	hif-1	1
3	40	hif-1	0
3	40	hif-1	0
3	40	hif-1	0
3	40	hif-1	0
3	40	hif-1	0
3	40	hif-1	0
3	40	hif-1	0
3	40	hif-1	0
3	40	hif-1	0
3	40	hif-1	0
3	40	wild-type	1
3	40	wild-type	1
3	40	wild-type	0
3	40	wild-type	0
3	40	wild-type	0
3	40	wild-type	0
3	40	wild-type	0
3	40	wild-type	0
3	40	wild-type	0
3	40	wild-type	0
3	45	egl-9	1
3	45	egl-9	1
3	45	egl-9	1
3	45	egl-9	1
3	45	egl-9	0
3	45	egl-9	0
3	45	egl-9	0
3	45	egl-9	0
3	45	hif-1	1
3	45	hif-1	0
3	45	hif-1	0
3	45	hif-1	0
3	45	hif-1	0
3	45	hif-1	0
3	45	hif-1	0
3	45	hif-1	0
3	45	hif-1	0
3	45	hif-1	0
3	45	wild-type	1
3	45	wild-type	1
3	45	wild-type	0
3	45	wild-type	0
3	45	wild-type	0
3	45	wild-type	0
3	45	wild-type	0
3	45	wild-type	0
3	45	wild-type	0
3	50	egl-9	1
3	50	egl-9	1
3	50	egl-9	1
3	50	egl-9	1
3	50	egl-9	0
3	50	egl-9	0
3	50	egl-9	0
3	50	egl-9	0
3	50	hif-1	1
3	50	hif-1	1
3	50	hif-1	0
3	50	hif-1	0
3	50	hif-1	0
3	50	hif-1	0
3	50	hif-1	0
3	50	hif-1	0
3	50	hif-1	0
3	50	wild-type	1
3	50	wild-type	0
3	50	wild-type	0
3	50	wild-type	0
3	50	wild-type	0
3	50	wild-type	0
3	50	wild-type	0
3	55	egl-9	1
3	55	egl-9	1
3	55	egl-9	1
3	55	egl-9	1
3	55	egl-9	1
3	55	egl-9	0
3	55	egl-9	0
3	55	egl-9	0
3	55	hif-1	1
3	55	hif-1	1
3	55	hif-1	0
3	55	hif-1	0
3	55	hif-1	0
3	55	hif-1	0
3	55	hif-1	0
3	55	hif-1	0
3	55	hif-1	0
3	55	hif-1	0
3	55	hif-1	0
3	55	wild-type	1
3	55	wild-type	1
3	55	wild-type	0
3	55	wild-type	0
3	55	wild-type	0
3	55	wild-type	0
3	55	wild-type	0
3	55	wild-type	0
3	60	egl-9	1
3	60	egl-9	1
3	60	egl-9	1
3	60	egl-9	0
3	60	egl-9	0
3	60	egl-9	0
3	60	egl-9	0
3	60	hif-1	1
3	60	hif-1	0
3	60	hif-1	0
3	60	hif-1	0
3	60	hif-1	0
3	60	hif-1	0
3	60	hif-1	0
3	60	hif-1	0
3	60	hif-1	0
3	60	hif-1	0
3	60	wild-type	1
3	60	wild-type	1
3	60	wild-type	1
3	60	wild-type	1
3	60	wild-type	0
3	60	wild-type	0
3	60	wild-type	0
5	5	egl-9	1
5	5	egl-9	1
5	5	egl-9	1
5	5	egl-9	0
5	5	egl-9	0
5	5	egl-9	0
5	5	egl-9	0
5	5	egl-9	0
5	5	egl-9	0
5	5	hif-1	1
5	5	hif-1	1
5	5	hif-1	0
5	5	hif-1	0
5	5	hif-1	0
5	5	hif-1	0
5	5	hif-1	0
5	5	hif-1	0
5	5	hif-1	0
5	5	wild-type	1
5	5	wild-type	0
5	5	wild-type	0
5	5	wild-type	0
5	5	wild-type	0
5	5	wild-type	0
5	5	wild-type	0
5	10	egl-9	1
5	10	egl-9	1
5	10	egl-9	1
5	10	egl-9	1
5	10	egl-9	0
5	10	egl-9	0
5	10	egl-9	0
5	10	egl-9	0
5	10	egl-9	0
5	10	hif-1	1
5	10	hif-1	1
5	10	hif-1	0
5	10	hif-1	0
5	10	hif-1	0
5	10	hif-1	0
5	10	hif-1	0
5	10	hif-1	0
5	10	hif-1	0
5	10	hif-1	0
5	10	wild-type	1
5	10	wild-type	0
5	10	wild-type	0
5	10	wild-type	0
5	10	wild-type	0
5	10	wild-type	0
5	10	wild-type	0
5	15	egl-9	1
5	15	egl-9	1
5	15	egl-9	1
5	15	egl-9	1
5	15	egl-9	1
5	15	egl-9	0
5	15	egl-9	0
5	15	egl-9	0
5	15	egl-9	0
5	15	hif-1	1
5	15	hif-1	1
5	15	hif-1	0
5	15	hif-1	0
5	15	hif-1	0
5	15	hif-1	0
5	15	hif-1	0
5	15	hif-1	0
5	15	hif-1	0
5	15	hif-1	0
5	15	wild-type	1
5	15	wild-type	1
5	15	wild-type	1
5	15	wild-type	0
5	15	wild-type	0
5	15	wild-type	0
5	15	wild-type	0
5	20	egl-9	1
5	20	egl-9	0
5	20	egl-9	0
5	20	egl-9	0
5	20	egl-9	0
5	20	egl-9	0
5	20	egl-9	0
5	20	egl-9	0
5	20	egl-9	0
5	20	hif-1	1
5	20	hif-1	1
5	20	hif-1	0
5	20	hif-1	0
5	20	hif-1	0
5	20	hif-1	0
5	20	hif-1	0
5	20	hif-1	0
5	20	hif-1	0
5	20	wild-type	1
5	20	wild-type	1
5	20	wild-type	0
5	20	wild-type	0
5	20	wild-type	0
5	25	egl-9	1
5	25	egl-9	1
5	25	egl-9	0
5	25	egl-9	0
5	25	egl-9	0
5	25	egl-9	0
5	25	egl-9	0
5	25	egl-9	0
5	25	egl-9	0
5	25	hif-1	1
5	25	hif-1	0
5	25	hif-1	0
5	25	hif-1	0
5	25	hif-1	0
5	25	hif-1	0
5	25	hif-1	0
5	25	hif-1	0
5	25	hif-1	0
5	25	wild-type	1
5	25	wild-type	0
5	25	wild-type	0
5	25	wild-type	0
5	25	wild-type	0
5	25	wild-type	0
5	30	egl-9	1
5	30	egl-9	1
5	30	egl-9	0
5	30	egl-9	0
5	30	egl-9	0
5	30	egl-9	0
5	30	egl-9	0
5	30	egl-9	0
5	30	egl-9	0
5	30	hif-1	1
5	30	hif-1	0
5	30	hif-1	0
5	30	hif-1	0
5	30	hif-1	0
5	30	hif-1	0
5	30	hif-1	0
5	30	hif-1	0
5	30	wild-type	1
5	30	wild-type	1
5	30	wild-type	0
5	30	wild-type	0
5	30	wild-type	0
5	30	wild-type	0
5	30	wild-type	0
5	30	wild-type	0
5	35	egl-9	1
5	35	egl-9	1
5	35	egl-9	0
5	35	egl-9	0
5	35	egl-9	0
5	35	egl-9	0
5	35	egl-9	0
5	35	egl-9	0
5	35	egl-9	0
5	35	hif-1	1
5	35	hif-1	0
5	35	hif-1	0
5	35	hif-1	0
5	35	hif-1	0
5	35	hif-1	0
5	35	hif-1	0
5	35	wild-type	1
5	35	wild-type	0
5	35	wild-type	0
5	35	wild-type	0
5	40	egl-9	1
5	40	egl-9	1
5	40	egl-9	1
5	40	egl-9	1
5	40	egl-9	0
5	40	egl-9	0
5	40	egl-9	0
5	40	egl-9	0
5	40	egl-9	0
5	40	hif-1	1
5	40	hif-1	1
5	40	hif-1	0
5	40	hif-1	0
5	40	hif-1	0
5	40	hif-1	0
5	40	hif-1	0
5	40	hif-1	0
5	40	hif-1	0
5	40	wild-type	1
5	40	wild-type	0
5	40	wild-type	0
5	40	wild-type	0
5	40	wild-type	0
5	45	egl-9	1
5	45	egl-9	1
5	45	egl-9	1
5	45	egl-9	1
5	45	egl-9	1
5	45	egl-9	1
5	45	egl-9	0
5	45	egl-9	0
5	45	egl-9	0
5	45	hif-1	1
5	45	hif-1	0
5	45	hif-1	0
5	45	hif-1	0
5	45	hif-1	0
5	45	hif-1	0
5	45	wild-type	1
5	45	wild-type	0
5	45	wild-type	0
5	45	wild-type	0
5	45	wild-type	0
5	45	wild-type	0
5	45	wild-type	0
5	50	egl-9	1
5	50	egl-9	1
5	50	egl-9	1
5	50	egl-9	1
5	50	egl-9	1
5	50	egl-9	1
5	50	egl-9	1
5	50	egl-9	0
5	50	hif-1	1
5	50	hif-1	0
5	50	hif-1	0
5	50	hif-1	0
5	50	hif-1	0
5	50	hif-1	0
5	50	wild-type	1
5	50	wild-type	0
5	50	wild-type	0
5	50	wild-type	0
5	50	wild-type	0
5	55	egl-9	1
5	55	egl-9	1
5	55	egl-9	1
5	55	egl-9	1
5	55	egl-9	1
5	55	egl-9	1
5	55	egl-9	1
5	55	egl-9	0
5	55	egl-9	0
5	55	hif-1	1
5	55	hif-1	0
5	55	hif-1	0
5	55	hif-1	0
5	55	hif-1	0
5	55	hif-1	0
5	55	hif-1	0
5	55	wild-type	1
5	55	wild-type	0
5	55	wild-type	0
5	55	wild-type	0
5	55	wild-type	0
5	55	wild-type	0
5	60	egl-9	1
5	60	egl-9	1
5	60	egl-9	1
5	60	egl-9	1
5	60	egl-9	1
5	60	egl-9	1
5	60	egl-9	1
5	60	egl-9	0
5	60	egl-9	0
5	60	egl-9	0
5	60	hif-1	1
5	60	hif-1	1
5	60	hif-1	1
5	60	hif-1	0
5	60	hif-1	0
5	60	hif-1	0
5	60	hif-1	0
5	60	wild-type	1
5	60	wild-type	1
5	60	wild-type	0
5	60	wild-type	0
5	60	wild-type	0
7	5	egl-9	1
7	5	egl-9	1
7	5	egl-9	1
7	5	egl-9	0
7	5	egl-9	0
7	5	hif-1	1
7	5	hif-1	1
7	5	hif-1	0
7	5	hif-1	0
7	5	hif-1	0
7	5	hif-1	0
7	5	hif-1	0
7	5	hif-1	0
7	5	hif-1	0
7	5	hif-1	0
7	5	wild-type	1
7	5	wild-type	1
7	5	wild-type	0
7	5	wild-type	0
7	5	wild-type	0
7	10	egl-9	1
7	10	egl-9	1
7	10	egl-9	1
7	10	egl-9	0
7	10	egl-9	0
7	10	egl-9	0
7	10	hif-1	1
7	10	hif-1	0
7	10	hif-1	0
7	10	hif-1	0
7	10	hif-1	0
7	10	hif-1	0
7	10	hif-1	0
7	10	hif-1	0
7	10	wild-type	1
7	10	wild-type	1
7	10	wild-type	0
7	10	wild-type	0
7	10	wild-type	0
7	10	wild-type	0
7	15	egl-9	1
7	15	egl-9	1
7	15	egl-9	1
7	15	egl-9	1
7	15	egl-9	0
7	15	hif-1	1
7	15	hif-1	1
7	15	hif-1	1
7	15	hif-1	0
7	15	hif-1	0
7	15	hif-1	0
7	15	hif-1	0
7	15	hif-1	0
7	15	wild-type	1
7	15	wild-type	0
7	15	wild-type	0
7	15	wild-type	0
7	15	wild-type	0
7	15	wild-type	0
7	20	egl-9	1
7	20	egl-9	0
7	20	egl-9	0
7	20	egl-9	0
7	20	hif-1	1
7	20	hif-1	1
7	20	hif-1	1
7	20	hif-1	0
7	20	hif-1	0
7	20	hif-1	0
7	20	hif-1	0
7	20	hif-1	0
7	20	wild-type	1
7	20	wild-type	1
7	20	wild-type	1
7	20	wild-type	0
7	20	wild-type	0
7	20	wild-type	0
7	25	egl-9	1
7	25	egl-9	0
7	25	egl-9	0
7	25	egl-9	0
7	25	egl-9	0
7	25	egl-9	0
7	25	hif-1	1
7	25	hif-1	1
7	25	hif-1	1
7	25	hif-1	1
7	25	hif-1	0
7	25	hif-1	0
7	25	hif-1	0
7	25	hif-1	0
7	25	hif-1	0
7	25	wild-type	1
7	25	wild-type	0
7	25	wild-type	0
7	25	wild-type	0
7	25	wild-type	0
7	25	wild-type	0
7	25	wild-type	0
7	30	egl-9	1
7	30	egl-9	0
7	30	egl-9	0
7	30	egl-9	0
7	30	egl-9	0
7	30	hif-1	1
7	30	hif-1	1
7	30	hif-1	1
7	30	hif-1	1
7	30	hif-1	1
7	30	hif-1	0
7	30	hif-1	0
7	30	hif-1	0
7	30	hif-1	0
7	30	wild-type	1
7	30	wild-type	1
7	30	wild-type	1
7	30	wild-type	0
7	30	wild-type	0
7	30	wild-type	0
7	35	egl-9	1
7	35	egl-9	0
7	35	egl-9	0
7	35	egl-9	0
7	35	egl-9	0
7	35	egl-9	0
7	35	hif-1	1
7	35	hif-1	0
7	35	hif-1	0
7	35	hif-1	0
7	35	hif-1	0
7	35	hif-1	0
7	35	hif-1	0
7	35	hif-1	0
7	35	wild-type	1
7	35	wild-type	1
7	35	wild-type	0
7	35	wild-type	0
7	35	wild-type	0
7	35	wild-type	0
7	35	wild-type	0
7	40	egl-9	1
7	40	egl-9	1
7	40	egl-9	0
7	40	egl-9	0
7	40	egl-9	0
7	40	hif-1	1
7	40	hif-1	1
7	40	hif-1	0
7	40	hif-1	0
7	40	hif-1	0
7	40	hif-1	0
7	40	hif-1	0
7	40	hif-1	0
7	40	hif-1	0
7	40	hif-1	0
7	40	hif-1	0
7	40	wild-type	1
7	40	wild-type	1
7	40	wild-type	1
7	40	wild-type	0
7	40	wild-type	0
7	40	wild-type	0
7	40	wild-type	0
7	45	egl-9	1
7	45	egl-9	0
7	45	egl-9	0
7	45	egl-9	0
7	45	egl-9	0
7	45	egl-9	0
7	45	hif-1	1
7	45	hif-1	1
7	45	hif-1	1
7	45	hif-1	1
7	45	hif-1	1
7	45	hif-1	1
7	45	hif-1	1
7	45	hif-1	1
7	45	hif-1	1
7	45	hif-1	0
7	45	hif-1	0
7	45	wild-type	1
7	45	wild-type	1
7	45	wild-type	1
7	45	wild-type	1
7	45	wild-type	1
7	45	wild-type	0
7	45	wild-type	0
7	50	egl-9	1
7	50	egl-9	0
7	50	egl-9	0
7	50	egl-9	0
7	50	egl-9	0
7	50	egl-9	0
7	50	hif-1	1
7	50	hif-1	0
7	50	hif-1	0
7	50	hif-1	0
7	50	hif-1	0
7	50	hif-1	0
7	50	hif-1	0
7	50	hif-1	0
7	50	wild-type	1
7	50	wild-type	1
7	50	wild-type	0
7	50	wild-type	0
7	50	wild-type	0
7	50	wild-type	0
7	55	egl-9	1
7	55	egl-9	1
7	55	egl-9	0
7	55	egl-9	0
7	55	egl-9	0
7	55	egl-9	0
7	55	hif-1	1
7	55	hif-1	0
7	55	hif-1	0
7	55	hif-1	0
7	55	hif-1	0
7	55	hif-1	0
7	55	hif-1	0
7	55	hif-1	0
7	55	wild-type	1
7	55	wild-type	1
7	55	wild-type	1
7	55	wild-type	1
7	55	wild-type	0
7	55	wild-type	0
7	55	wild-type	0
7	60	egl-9	1
7	60	egl-9	1
7	60	egl-9	1
7	60	egl-9	0
7	60	egl-9	0
7	60	egl-9	0
7	60	egl-9	0
7	60	hif-1	1
7	60	hif-1	1
7	60	hif-1	0
7	60	hif-1	0
7	60	hif-1	0
7	60	hif-1	0
7	60	hif-1	0
7	60	hif-1	0
7	60	hif-1	0
7	60	wild-type	1
7	60	wild-type	0
7	60	wild-type	0
7	60	wild-type	0
7	60	wild-type	0
7	60	wild-type	0
7	60	wild-type	0

## Sheet: generic
trial	dependent 1	independent 1	independent 2	independent 3
