# Supplementary material for: Analysis of categorical data from biological experiments with logistic regression and CMH tests
Source: PLoS One. 2025 Nov 17;20(11):e0335143. doi: 10.1371/journal.pone.0335143 (PMC12622779; doi:10.1371/journal.pone.0335143)
Supplement: S2 File — (ZIP) [file pone.0335143.s003.zip › Logistic-Regression-for-Biologists-main/Logistic_Regression_Fertility/Logistic_Regression_Fertility.Rproj]

Version: 1.0
ProjectId: 424127d5-5622-42de-8920-43191d599604

RestoreWorkspace: Default
SaveWorkspace: Default
AlwaysSaveHistory: Default

EnableCodeIndexing: Yes
UseSpacesForTab: Yes
NumSpacesForTab: 2
Encoding: UTF-8

RnwWeave: Sweave
LaTeX: pdfLaTeX
