# Supplementary material for: Analysis of categorical data from biological experiments with logistic regression and CMH tests
Source: PLoS One. 2025 Nov 17;20(11):e0335143. doi: 10.1371/journal.pone.0335143 (PMC12622779; doi:10.1371/journal.pone.0335143)
Supplement: S2 File — (ZIP) [file pone.0335143.s003.zip › Logistic-Regression-for-Biologists-main/Logistic_Regression_Fertility/input/fertility_exopher_final.xlsx]

## Sheet: Sheet1
Trial	Treatment	Exopher	No_Exopher
1	Unmated	0	1
1	Unmated	0	1
1	Unmated	0	1
1	Unmated	0	1
1	Unmated	0	1
1	Unmated	0	1
1	Unmated	0	1
1	Unmated	0	1
1	Unmated	0	1
1	Unmated	0	1
1	Unmated	0	1
1	Unmated	0	1
1	Unmated	0	1
1	Unmated	0	1
1	Unmated	0	1
1	Unmated	0	1
1	Unmated	0	1
1	Unmated	0	1
1	Unmated	0	1
1	Unmated	0	1
1	Unmated	0	1
1	Unmated	0	1
1	Unmated	0	1
1	Unmated	0	1
1	Unmated	0	1
1	Unmated	0	1
1	Unmated	0	1
1	Unmated	0	1
1	Unmated	0	1
1	Unmated	0	1
1	Unmated	0	1
1	Unmated	0	1
1	Unmated	0	1
1	Unmated	0	1
1	Unmated	0	1
1	Unmated	0	1
1	Unmated	0	1
1	Unmated	0	1
1	Unmated	0	1
1	Unmated	0	1
1	Unmated	0	1
1	Unmated	0	1
1	Unmated	0	1
1	Unmated	0	1
1	Unmated	0	1
1	Unmated	0	1
1	Unmated	0	1
1	Unmated	0	1
1	Unmated	0	1
1	Unmated	0	1
1	Sterile Male	1	0
1	Sterile Male	0	1
1	Sterile Male	0	1
1	Sterile Male	0	1
1	Sterile Male	0	1
1	Sterile Male	0	1
1	Sterile Male	0	1
1	Sterile Male	0	1
1	Sterile Male	0	1
1	Sterile Male	0	1
1	Sterile Male	0	1
1	Sterile Male	0	1
1	Sterile Male	0	1
1	Sterile Male	0	1
1	Sterile Male	0	1
1	Sterile Male	0	1
1	Sterile Male	0	1
1	Sterile Male	0	1
1	Sterile Male	0	1
1	Sterile Male	0	1
1	Sterile Male	0	1
1	Sterile Male	0	1
1	Sterile Male	0	1
1	Sterile Male	0	1
1	Sterile Male	0	1
1	Sterile Male	0	1
1	Sterile Male	0	1
1	Sterile Male	0	1
1	Sterile Male	0	1
1	Sterile Male	0	1
1	Sterile Male	0	1
1	Sterile Male	0	1
1	Sterile Male	0	1
1	Sterile Male	0	1
1	Sterile Male	0	1
1	Sterile Male	0	1
1	Sterile Male	0	1
1	Sterile Male	0	1
1	Sterile Male	0	1
1	Sterile Male	0	1
1	Sterile Male	0	1
1	Sterile Male	0	1
1	Sterile Male	0	1
1	Sterile Male	0	1
1	Sterile Male	0	1
1	Sterile Male	0	1
1	Sterile Male	0	1
1	Sterile Male	0	1
1	Sterile Male	0	1
1	Sterile Male	0	1
1	Fertile Male	1	0
1	Fertile Male	1	0
1	Fertile Male	1	0
1	Fertile Male	1	0
1	Fertile Male	1	0
1	Fertile Male	1	0
1	Fertile Male	1	0
1	Fertile Male	1	0
1	Fertile Male	1	0
1	Fertile Male	1	0
1	Fertile Male	1	0
1	Fertile Male	1	0
1	Fertile Male	1	0
1	Fertile Male	0	1
1	Fertile Male	0	1
1	Fertile Male	0	1
1	Fertile Male	0	1
1	Fertile Male	0	1
1	Fertile Male	0	1
1	Fertile Male	0	1
1	Fertile Male	0	1
1	Fertile Male	0	1
1	Fertile Male	0	1
1	Fertile Male	0	1
1	Fertile Male	0	1
1	Fertile Male	0	1
1	Fertile Male	0	1
1	Fertile Male	0	1
1	Fertile Male	0	1
1	Fertile Male	0	1
1	Fertile Male	0	1
1	Fertile Male	0	1
1	Fertile Male	0	1
1	Fertile Male	0	1
1	Fertile Male	0	1
1	Fertile Male	0	1
1	Fertile Male	0	1
1	Fertile Male	0	1
1	Fertile Male	0	1
1	Fertile Male	0	1
1	Fertile Male	0	1
1	Fertile Male	0	1
1	Fertile Male	0	1
1	Fertile Male	0	1
1	Fertile Male	0	1
1	Fertile Male	0	1
1	Fertile Male	0	1
1	Fertile Male	0	1
1	Fertile Male	0	1
1	Fertile Male	0	1
2	Unmated	1	0
2	Unmated	1	0
2	Unmated	1	0
2	Unmated	0	1
2	Unmated	0	1
2	Unmated	0	1
2	Unmated	0	1
2	Unmated	0	1
2	Unmated	0	1
2	Unmated	0	1
2	Unmated	0	1
2	Unmated	0	1
2	Unmated	0	1
2	Unmated	0	1
2	Unmated	0	1
2	Unmated	0	1
2	Unmated	0	1
2	Unmated	0	1
2	Unmated	0	1
2	Unmated	0	1
2	Unmated	0	1
2	Unmated	0	1
2	Unmated	0	1
2	Unmated	0	1
2	Unmated	0	1
2	Unmated	0	1
2	Unmated	0	1
2	Unmated	0	1
2	Unmated	0	1
2	Unmated	0	1
2	Unmated	0	1
2	Unmated	0	1
2	Unmated	0	1
2	Unmated	0	1
2	Unmated	0	1
2	Unmated	0	1
2	Unmated	0	1
2	Unmated	0	1
2	Unmated	0	1
2	Unmated	0	1
2	Unmated	0	1
2	Unmated	0	1
2	Unmated	0	1
2	Unmated	0	1
2	Unmated	0	1
2	Unmated	0	1
2	Unmated	0	1
2	Unmated	0	1
2	Unmated	0	1
2	Unmated	0	1
2	Sterile Male	1	0
2	Sterile Male	1	0
2	Sterile Male	1	0
2	Sterile Male	0	1
2	Sterile Male	0	1
2	Sterile Male	0	1
2	Sterile Male	0	1
2	Sterile Male	0	1
2	Sterile Male	0	1
2	Sterile Male	0	1
2	Sterile Male	0	1
2	Sterile Male	0	1
2	Sterile Male	0	1
2	Sterile Male	0	1
2	Sterile Male	0	1
2	Sterile Male	0	1
2	Sterile Male	0	1
2	Sterile Male	0	1
2	Sterile Male	0	1
2	Sterile Male	0	1
2	Sterile Male	0	1
2	Sterile Male	0	1
2	Sterile Male	0	1
2	Sterile Male	0	1
2	Sterile Male	0	1
2	Sterile Male	0	1
2	Sterile Male	0	1
2	Sterile Male	0	1
2	Sterile Male	0	1
2	Sterile Male	0	1
2	Sterile Male	0	1
2	Sterile Male	0	1
2	Sterile Male	0	1
2	Sterile Male	0	1
2	Sterile Male	0	1
2	Sterile Male	0	1
2	Sterile Male	0	1
2	Sterile Male	0	1
2	Sterile Male	0	1
2	Sterile Male	0	1
2	Sterile Male	0	1
2	Sterile Male	0	1
2	Sterile Male	0	1
2	Sterile Male	0	1
2	Sterile Male	0	1
2	Sterile Male	0	1
2	Sterile Male	0	1
2	Sterile Male	0	1
2	Sterile Male	0	1
2	Sterile Male	0	1
2	Fertile Male	1	0
2	Fertile Male	1	0
2	Fertile Male	1	0
2	Fertile Male	1	0
2	Fertile Male	1	0
2	Fertile Male	1	0
2	Fertile Male	1	0
2	Fertile Male	1	0
2	Fertile Male	1	0
2	Fertile Male	1	0
2	Fertile Male	1	0
2	Fertile Male	1	0
2	Fertile Male	1	0
2	Fertile Male	1	0
2	Fertile Male	1	0
2	Fertile Male	1	0
2	Fertile Male	0	1
2	Fertile Male	0	1
2	Fertile Male	0	1
2	Fertile Male	0	1
2	Fertile Male	0	1
2	Fertile Male	0	1
2	Fertile Male	0	1
2	Fertile Male	0	1
2	Fertile Male	0	1
2	Fertile Male	0	1
2	Fertile Male	0	1
2	Fertile Male	0	1
2	Fertile Male	0	1
2	Fertile Male	0	1
2	Fertile Male	0	1
2	Fertile Male	0	1
2	Fertile Male	0	1
2	Fertile Male	0	1
2	Fertile Male	0	1
2	Fertile Male	0	1
2	Fertile Male	0	1
2	Fertile Male	0	1
2	Fertile Male	0	1
2	Fertile Male	0	1
2	Fertile Male	0	1
2	Fertile Male	0	1
2	Fertile Male	0	1
2	Fertile Male	0	1
2	Fertile Male	0	1
2	Fertile Male	0	1
2	Fertile Male	0	1
2	Fertile Male	0	1
2	Fertile Male	0	1
2	Fertile Male	0	1
